# Supplementary material for: Immune Regulation and Disulfidptosis in Atherosclerosis Influence Disease Progression and Therapy
Source: Biomedicines. 2025 Apr 9;13(4):926. doi: 10.3390/biomedicines13040926 (PMC12025079; doi:10.3390/biomedicines13040926)
Supplement: Supplementary file 1 [file biomedicines-13-00926-s001.zip]

Archive with 1 entries (1 files):
- biomedicines-3498660-supplementary.pdf
